# Supplementary material for: In vivo imaging of the barrier properties of the glia limitans during health and neuroinflammation
Source: Nat Commun. 2025 Oct 7;16:8895. doi: 10.1038/s41467-025-63945-7 (PMC12504616; doi:10.1038/s41467-025-63945-7)
Supplement: Supplementary file 20 — Source Data [file 41467_2025_63945_MOESM20_ESM.xlsx]

## Sheet: Figure 2b
Area under the curve (AUC) for aEAE days 0-29 post-immunization
	AUC								Average AUC for superplot				Paired t test
	wt			Het				Experiment	wt	Het			P value	0.7401
	Experiment			Experiment				1	11.63	7.18			P value summary	ns
Mouse number	1	2	3	1	2	3		2	4.875	8.594			Significantly different (P < 0.05)?	No
1	14.75	18.5	11.5	9.75	6.75	12.5		3	6.925	4.889			One- or two-tailed P value?	Two-tailed
2	0	0	12.5	8	13.5	0							t, df	t=0.3807, df=2
3	18	0	0	2.25	0	15.5							Number of pairs	3
4	6.75	1.25	9.75	9	16	16
5	12.75	0	16.5	7	15.8	0
6	17.5	1.5	6.5	7.75	0	0
7		2.5	0	7.25	0	0
8		0	12.5	8.5	12.3	0
9		12.5	0	12.3	13	0
10		12.5	0	0

## Sheet: Figure 2c
Water content (%) of brain during aEAE											Šídák's multiple comparisons test
	Naïve		Onset		Peak		Chronic					Predicted (LS) mean diff.	95.00% CI of diff.	Below threshold?	Summary	Adjusted P Value	t	DF
Mouse number	wt	Het	wt	Het	wt	Het	wt	Het
1	78.8857	78.5933	79.3672	79.346	79.1695	79.3942	79.359	78.8394			WT - Het
2	78.4053	78.6856	79.1605	78.7239	79.5416	78.6587	79.4527	79.2539			Naive	0.121	-0.2495 to 0.4914	No	ns	0.8683	0.856	36
3	78.8693	78.8147	79.1613	79.545	79.3605	78.8817	79.6154	79.6073			Score 1	0.01332	-0.3999 to 0.4266	No	ns	>0.9999	0.08448	36
4	79.2182	78.92	79.6324	79.0495	79.6098	78.9835	78.936				Peak	0.2437	-0.2090 to 0.6964	No	ns	0.518	1.411	36
5	78.9366	78.6812	78.811	79.1793	78.8594	79.4044					Late	0.1072	-0.4395 to 0.6539	No	ns	0.9769	0.5143	36
6	79.0765	78.7921	79.303	79.5118
7	78.7205	78.6985
8	78.7817

## Sheet: Figure 2d
Water content (%) of spinal cord during aEAE
	Naïve		Onset		Peak		Chronic				Šídák's multiple comparisons test	Predicted (LS) mean diff.	95.00% CI of diff.	Below threshold?	Summary	Adjusted P Value	t	DF
Mouse number	wt	Het	wt	Het	wt	Het	wt	Het
1	76.2901	76.0779	81.0458	79.4411	78.6364	80.0397	78.1038	80.7018			WT - Het
2	75.3446	74.6883	79.0762	75.6912	80.0403	76.2712	81.6842	79.1388			Naive	0.3993	-1.623 to 2.422	No	ns	0.9764	0.5175	36
3	74.3243	76.0745	78.5451	79.6167	80.4196	78.06	79.2179	83.75			Score 1	0.1928	-2.064 to 2.449	No	ns	0.999	0.224	36
4	80.0676	76.2658	79.5799	81.0345	77.7881	78.555	78.4916				Peak	0.6414	-1.830 to 3.113	No	ns	0.9378	0.6803	36
5	75.848	75.7143	77.18	77.6018	78.6387	79.3901					Late	-1.822	-4.807 to 1.162	No	ns	0.3953	1.601	36
6	75.7294	75.398	78.5115	79.3965
7	75.1429	75.6944
8	76.0623

## Sheet: Figure 2e
MOG recall assay measured in counts per million (CPM)
	wt					Het
Mouse number	RM	MOG 10 µg/ml	MOG 20 µg/ml	MOG 40 µg/ml	anti-CD3 anti CD-28	RM	MOG 10 µg/ml	MOG 20 µg/ml	MOG 40 µg/ml	anti-CD3 anti CD-28
1	1063	4054	3787	3851	37044	797	1793	1357	1766	46369
2	1661	2135	2580	2356	27194	916	2225	1696	2147	43064
3	1387	2676	1337	1958	44529	1196	2652	2644	3730	54449
4	1618	2227	2509	2460	42367
5	574	1806	1649	1138	26363
Holm-Šídák method
Treatment	Below threshold?	P value	Mean of WT	Mean of Heterozygous	Difference	SE of difference	t ratio	df	Adjusted P Value
RM	No	0.342942	1261	969.7	290.9	282.6	1.03	6	0.813613
Mog 10	No	0.545061	2580	2223	356.3	555.6	0.6413	6	0.863156
Mog 20	No	0.484682	2372	1899	473.4	635.8	0.7445	6	0.863156
Mog 40	No	0.799259	2353	2548	-195.1	733.8	0.2658	6	0.863156
CD3/CD28	No	0.0675171	35499	47961	-12461	5595	2.227	6	0.294975

## Sheet: Figure 2h
Number of perivascular cuffs per section during aEAE
Mouse	Genotype	Small cuff number	Large cuff number			Šídák's multiple comparisons test	Predicted (LS) mean diff.	95.00% CI of diff.	Below threshold?	Summary	Adjusted P Value	t	DF
1	wt	7.66667	1.66667			WT - Het
2	wt	16	3.33333			Small	0.7778	-8.784 to 10.34	No	ns	0.9668	0.2407	6
3	wt	8.66667	2			Large	1.333	-8.228 to 10.89	No	ns	0.9065	0.4126	6
4	Het	6	0.666667
5	Het	14	1.33333

## Sheet: Sup. Fig 3a
Water content (%) of CNS after 24h of drying								Brain
	Brain			Spinal cord				Tukey's multiple comparisons test	Mean Diff.	95.00% CI of diff.	Below threshold?	Summary	Adjusted P Value	q	DF
Mouse number	WT	Het	Hom	WT	Het	Hom		WT vs. Het	0.121	-0.1312 to 0.3731	No	ns	0.459	1.717	20
1	78.8857	78.5933	79.3654	76.2901	76.0779	76.1598		WT vs. Hom	-0.3245	-0.5681 to -0.08095	Yes	**	0.0082	4.767	20
2	78.4053	78.6856	79.5135	75.3446	74.6883	76.7253		Het vs. Hom	-0.4455	-0.6976 to -0.1934	Yes	***	0.0007	6.322	20
3	78.8693	78.8147	79.3066	74.3243	76.2658	75.353
4	79.2182	78.92	79.1427	80.0676	75.7143	74.5324
5	78.9366	78.6812	78.9323	75.848	75.398	75.6906
6	79.0765	78.7921	79.0728	75.7294	75.6944	77.3663
7	78.7205	78.6985	79.0579	75.1429	76.0745	75.5
8	78.7817		79.0987	76.0623		75.9358
								Spinal cord
								Tukey's multiple comparisons test	Mean Diff.	95.00% CI of diff.	Below threshold?	Summary	Adjusted P Value	q	DF
								WT vs. Het	0.3993	-1.139 to 1.938	No	ns	0.7908	1.717	20
Mouse 1	female							WT vs. Hom	0.1933	-1.293 to 1.680	No	ns	0.9423	4.767	20
Mouse 2	female							Het vs. Hom	-0.206	-1.744 to 1.332	No	ns	0.9389	6.322	20
Mouse 3	female
Mouse 4	female
Mouse 5	female
Mouse 6	female
Mouse 7	female
Mouse 8	female

## Sheet: Sup. Fig 3b
Water content (%) of CNS after 48h of drying									Brain
	Brain			Spinal cord					Tukey's multiple comparisons test	Mean Diff.	95.00% CI of diff.	Below threshold?	Summary	Adjusted P Value	q	DF
Mouse number	wt	Het	Hom	wt	Het	Hom			WT vs. Het	0.08217	-0.1538 to 0.3182	No	ns	0.6583	1.246	20
1	79.0626	78.8756	79.5358	76.9874	76.9124	77.0619			WT vs. Hom	-0.317	-0.5450 to -0.08895	Yes	**	0.0059	4.974	20
2	78.6047	78.8881	79.6697	76.1103	76.0599	77.2666			Het vs. Hom	-0.3991	-0.6351 to -0.1631	Yes	**	0.001	6.051	20
3	79.0547	79.0645	79.4382	75.1351	76.9341	75.9949
4	79.3979	79.0556	79.2753	80.9685	77.3734	75.1079
5	79.0502	78.9175	79.1088	76.6621	76.2857	76.6575
6	79.2104	78.9304	79.2494	76.6578	76.7004	78.1893
7	78.881	78.9092	79.2349	75.8571	76.3889	76.25
8	78.9855		79.2704	77.0538		76.6043
									Spinal cord
									Tukey's multiple comparisons test	Mean Diff.	95.00% CI of diff.	Below threshold?	Summary	Adjusted P Value	q	DF
									WT vs. Het	0.2641	-1.303 to 1.831	No	ns	0.9051	0.6031	20
Mouse 1	female								WT vs. Hom	0.2875	-1.226 to 1.801	No	ns	0.8812	0.6797	20
Mouse 2	female								Het vs. Hom	0.02344	-1.543 to 1.590	No	ns	0.9992	0.05353	20
Mouse 3	female
Mouse 4	female
Mouse 5	female
Mouse 6	female
Mouse 7	female
Mouse 8	female

## Sheet: Figure 3b,c
Swelling score of astrocyte end-feet (0-2)
Neocortex
		Score					Neocortex
	Mouse	0	1	2			Unpaired t test
wt	1	9	1	6			P value	0.9328
	2	0	4	17			P value summary	ns
	3	9	4	7			Significantly different (P < 0.05)?	No
Het	4	0	2	19			One- or two-tailed P value?	Two-tailed
	5	12	7	1			t, df	t=0.08459, df=96
Cerebellum
	Score						Cerebellum
	Mouse	0	1	2			Unpaired t test
wt	1	11	5	2			P value	0.3793
	2	11	9	1			P value summary	ns
	3	18	2	0			Significantly different (P < 0.05)?	No
Het	4	14	5	4			One- or two-tailed P value?	Two-tailed
	5	14	4	2			t, df	t=0.8831, df=100
Brainstem
	Score						Brainstem
	Mouse	0	1	2			Unpaired t test
wt	1	11	4	2			P value	0.1042
	2	8	5	2			P value summary	ns
	3	13	5	0			Significantly different (P < 0.05)?	No
Het	4	11	8	1			One- or two-tailed P value?	Two-tailed
	5	6	13	2			t, df	t=1.641, df=89
Mouse 1	wt	female
Mouse 2	wt	male
Mouse 3	wt	male
Mouse 4	het	male
Mouse 5	het	male

## Sheet: Figure 8h
Longitudinal quantification of 10kDa FITC-dextran fluorescence intensity (A.U.)													Šídák's multiple comparisons test	Predicted (LS) mean diff.	95.00% CI of diff.	Below threshold?	Summary	Adjusted P Value	t	DF
	SAS			Parenchyma					SAS	Parenchyma
Minute	Mouse 1	Mouse 2	Mouse 3	Mouse 1	Mouse 2	Mouse 3		Minute	Average				SAS - Parenchyma
0	453.759	450.036	670.629	436.539	448.169	442.988		0	524.808	442.565			0 minutes	82.24	-639.2 to 803.7	No	ns	>0.9999	0.3597	84
3	446.795	449.398	599.989	433.489	484.836	434.243		3	498.727	450.856			3 minutes	47.87	-673.6 to 769.3	No	ns	>0.9999	0.2093	84
6	448.967	427.019	541.335	437.97	443.104	440.743		6	472.44	440.605			6 minutes	31.83	-689.6 to 753.3	No	ns	>0.9999	0.1392	84
9	447.025	423.162	589.411	433.57	447.156	455.827		9	486.533	445.518			9 minutes	41.02	-680.5 to 762.5	No	ns	>0.9999	0.1794	84
12	446.526	424.337	616.505	432.838	454.303	468.092		12	495.789	451.744			12 minutes	44.05	-677.4 to 765.5	No	ns	>0.9999	0.1926	84
15	452.837	423.336	600.956	440.824	439.37	473.214		15	492.376	451.136			15 minutes	41.24	-680.2 to 762.7	No	ns	>0.9999	0.1803	84
18	446.155	422.967	634.068	430.208	434.424	469.166		18	501.063	444.6			18 minutes	56.46	-665.0 to 777.9	No	ns	>0.9999	0.2469	84
21	441.416	423.974	598.491	427.339	442.925	467.974		21	487.961	446.079			21 minutes	41.88	-679.6 to 763.4	No	ns	>0.9999	0.1831	84
24	469.008	426.637	691.991	429.054	437.908	484.167		24	529.212	450.377			24 minutes	78.84	-642.6 to 800.3	No	ns	>0.9999	0.3448	84
27	512.157	432.587	567.004	432.629	434.805	459.77		27	503.916	442.401			27 minutes	61.51	-660.0 to 783.0	No	ns	>0.9999	0.269	84
30	572.167	450.556	613.84	426.512	442.139	481.658		30	545.521	450.103			30 minutes	95.42	-626.1 to 816.9	No	ns	>0.9999	0.4173	84
33	691.81	495.312	853.388	434.836	451.755	512.323		33	680.17	466.304			33 minutes	213.9	-507.6 to 935.3	No	ns	>0.9999	0.9352	84
36	835.974	550.69	946.609	442.508	447.318	486.033		36	777.758	458.62			36 minutes	319.1	-402.3 to 1041	No	ns	0.9848	1.396	84
39	925.142	635.35	827.69	438.637	454.649	466.641		39	796.061	453.309			39 minutes	342.8	-378.7 to 1064	No	ns	0.9668	1.499	84
42	1014.81	744.071	1011.82	439.625	468.236	503.78		42	923.566	470.547			42 minutes	453	-268.4 to 1174	No	ns	0.6989	1.981	84
45	1220.28	787.575	1620.77	451.708	467.678	595.088		45	1209.54	504.824			45 minutes	704.7	-16.75 to 1426	No	ns	0.0621	3.082	84
48	1373.3	820.346	1710.49	452.908	452.074	588.363		48	1301.38	497.782			48 minutes	803.6	82.13 to 1525	Yes	*	0.0163	3.514	84
51	1435.49	818.319	1964.77	447.458	463.627	614.095		51	1406.19	508.393			51 minutes	897.8	176.3 to 1619	Yes	**	0.004	3.926	84
54	1534.07	735.851	2393.86	456.952	462.179	608.183		54	1554.59	509.105			54 minutes	1045	324.0 to 1767	Yes	***	0.0004	4.572	84
57	1616.38	739.715	3007.79	458.823	457.53	616.986		57	1787.96	511.113			57 minutes	1277	555.4 to 1998	Yes	****	<0.0001	5.584	84
60	1575.97	781.766		453.576	464.154			60	1178.87	458.865			60 minutes	720	-163.6 to 1604	No	ns	0.2408	2.571	84
63	1578.14	774.369		451.409	469.353			63	1176.26	460.381			63 minutes	715.9	-167.7 to 1599	No	ns	0.2492	2.556	84
66		738.537			466.356			66	738.537	466.356			66 minutes	272.2	-977.4 to 1522	No	ns	>0.9999	0.6872	84
Mouse 1	Male
Mouse 2	Male
Mouse 3	Female

## Sheet: Figure 9g
Mouse	Day p.i.	Cells injected iv (day -1)	FOV analyzed	Cells in parenchyma	Cells in blood vessels	Cells in subpial space	Cells in SAS	Cells in dura
1	17	100000	1	7	2	3	2	0
			2	10	2	2	3	1
			3	13	1	1	1	0
2	18	200000	1	9	3	7	5	0
			2	6	3	8	16	3
			3	12	1	9	12	1
3	16	1 000000	1	118	4	39	81	1
			2	47	12	15	56	1
			3	74	4	32	49	0

[truncated: 3 more sheets: Figure 9h, Figure 10h, Figure 10i, j, k]
